# Supplementary material for: ﻿Solanum stellaticalycinum, a new simple-leaved species of the Pteroidea clade from Peru (Potato Clade, Solanum, Solanaceae)
Source: PhytoKeys. 2025 Nov 10;266:117–28. doi: 10.3897/phytokeys.266.166870 (PMC12624352; doi:10.3897/phytokeys.266.166870)
Supplement: XML Treatment for Solanum stellaticalycinum [file phytokeys.266.166870-treatment1.xml]

<!DOCTYPE tp:taxon-treatment
  PUBLIC "-//TaxonX//DTD Taxonomic Treatment Publishing DTD v0 20100105//EN" "tax-treatment-NSO.dtd">
<tp:taxon-treatment xmlns:tp="http://www.plazi.org/taxpub"><tp:treatment-meta><kwd-group><label>Taxon classification</label><kwd>
              <named-content content-type="kingdom">Plantae</named-content>
            </kwd><kwd>
              <named-content content-type="order">Solanales</named-content>
            </kwd><kwd>
              <named-content content-type="family">Solanaceae</named-content>
            </kwd></kwd-group><mixed-citation publication-type="journal"><person-group><name><surname>Cueva Manchego</surname><given-names>Marco A.</given-names></name><name><surname>Treviño</surname><given-names>Italo F.</given-names></name><name><surname>Sotomayor</surname><given-names>Diego A.</given-names></name><name><surname>Villalba</surname><given-names>María I.</given-names></name><name><surname>Knapp</surname><given-names>Sandra</given-names></name></person-group><article-title>﻿<italic><tp:taxon-name><tp:taxon-name-part taxon-name-part-type="genus" reg="Solanum">Solanum</tp:taxon-name-part> <tp:taxon-name-part taxon-name-part-type="species" reg="stellaticalycinum">stellaticalycinum</tp:taxon-name-part></tp:taxon-name></italic>, a new simple-leaved species of the <tp:taxon-name><tp:taxon-name-part taxon-name-part-type="genus" reg="Solanum"/><tp:taxon-name-part taxon-name-part-type="section" reg="Pteroidea">Pteroidea</tp:taxon-name-part></tp:taxon-name> clade from Peru (Potato Clade, <italic><tp:taxon-name><tp:taxon-name-part taxon-name-part-type="genus" reg="Solanum">Solanum</tp:taxon-name-part></tp:taxon-name></italic>, <tp:taxon-name><tp:taxon-name-part taxon-name-part-type="family">Solanaceae</tp:taxon-name-part></tp:taxon-name>)</article-title><source>PhytoKeys</source><day>10</day><month>11</month><year>2025</year><volume>266</volume><fpage>117</fpage><lpage>128</lpage><pub-id pub-id-type="doi">10.3897/phytokeys.266.166870</pub-id></mixed-citation></tp:treatment-meta><tp:nomenclature><label>﻿</label><tp:taxon-name><object-id xmlns:xlink="http://www.w3.org/1999/xlink" content-type="arpha" xlink:type="simple">6BC1FD64-C1CC-59CC-BD84-6160ECC54ED5</object-id>
            <tp:taxon-name-part taxon-name-part-type="genus" reg="Solanum">Solanum</tp:taxon-name-part>
            <tp:taxon-name-part taxon-name-part-type="species" reg="stellaticalycinum">stellaticalycinum</tp:taxon-name-part>
            <object-id xmlns:xlink="http://www.w3.org/1999/xlink" content-type="ipni" xlink:type="simple">urn:lsid:ipni.org:names:77371677-1</object-id>
          </tp:taxon-name><tp:taxon-authority>M.A.Cueva, Treviño &amp; D.Sotomayor</tp:taxon-authority><tp:taxon-status xmlns:xlink="http://www.w3.org/1999/xlink" xlink:type="simple">sp. nov.</tp:taxon-status><xref ref-type="fig" rid="F1">Figs 1</xref><xref ref-type="fig" rid="F2">, 2</xref><xref ref-type="fig" rid="F3">, 3</xref></tp:nomenclature><tp:treatment-sec sec-type="diagnosis" id="SECID0EAFAE"><title>Diagnosis.</title><p><italic><tp:taxon-name><tp:taxon-name-part taxon-name-part-type="genus" reg="Solanum">Solanum</tp:taxon-name-part> <tp:taxon-name-part taxon-name-part-type="species" reg="stellaticalycinum">stellaticalycinum</tp:taxon-name-part></tp:taxon-name></italic> differs from all other species of the <tp:taxon-name><tp:taxon-name-part taxon-name-part-type="genus" reg="Solanum"/><tp:taxon-name-part taxon-name-part-type="section" reg="Pteroidea">Pteroidea</tp:taxon-name-part></tp:taxon-name> clade in its calyx with narrow linear lobes and corolla with narrow lanceolate lobes with elongate, acuminate apices that are spreading at anthesis. It differs from the sympatric <italic><tp:taxon-name><tp:taxon-name-part taxon-name-part-type="genus" reg="Solanum">S.</tp:taxon-name-part> <tp:taxon-name-part taxon-name-part-type="species" reg="anceps">anceps</tp:taxon-name-part></tp:taxon-name></italic> Ruiz &amp; Pav. in its larger flowers and fruits on pendent rather than erect pedicels, and from <italic><tp:taxon-name><tp:taxon-name-part taxon-name-part-type="genus" reg="Solanum">S.</tp:taxon-name-part> <tp:taxon-name-part taxon-name-part-type="species" reg="mite">mite</tp:taxon-name-part></tp:taxon-name></italic> Ruiz &amp; Pav. and <italic><tp:taxon-name><tp:taxon-name-part taxon-name-part-type="genus" reg="Solanum">S.</tp:taxon-name-part> <tp:taxon-name-part taxon-name-part-type="species" reg="conicum">conicum</tp:taxon-name-part></tp:taxon-name></italic> Ruiz &amp; Pav. in its simple, rather than deeply pinnatifid, leaves.</p></tp:treatment-sec><tp:treatment-sec sec-type="material" id="SECID0EYGAE"><title>Type.</title><p>Peru • Pasco: Prov. Oxapampa, Distrito de Huancabamba, Parque Nacional Yanachaga‐Chemillén, Sector Abra Yanachaga, camino hacia parcela, <named-content xmlns:xlink="http://www.w3.org/1999/xlink" content-type="dwc:verbatimCoordinates" xlink:type="simple"><named-content content-type="geo-json" specific-use="{&#34;type&#34;:&#34;Point&#34;,&#34;coordinates&#34;:[-75.462569,-10.380000]}" id="NCID0EBHAE" xlink:type="simple">10°22'48"S, 75°27'45.25"W</named-content></named-content>, 2,880 m, 2 Oct 2009, <italic>M. Cueva</italic>, <italic>A. Monteagudo</italic>, <italic>A. Peña</italic>, <italic>J. Mateo</italic>, <italic>R. Rivera</italic> &amp; <italic>V. Peña 645</italic> (holotype: HUSA [acc. # 10917]; isotypes: USM [acc. # 253156], HOXA, MO [MO-4348867, acc. # 7105417], HUT).</p></tp:treatment-sec><tp:treatment-sec sec-type="description" id="SECID0ESHAE"><title>Description.</title><p>Erect, single-stemmed herbs or subshrubs, 0.4–2 m tall. Stems 0.4–1.3 cm in diameter, terete; young growth minutely papillose glandular; internodes 0.7–1.2 cm long, brownish green, pubescent with whitish gray 7-8-celled simple uniseriate trichomes 0.5–0.7 mm long; older internodes 1.3–2.7 cm long, glabrous or glabrescent, dark brownish green. Sympodial units unifoliate. Leaves simple, entire; blades 7–10 cm long, 1.6–4.3 cm wide, elliptic to ovate, membranous, discolorous, both surfaces glabrous or with a few simple uniseriate trichomes ca. 0.5 mm long along the veins and minutely papillate with tiny glandular hairs; adaxial surface dark green and shiny (dark brown when dry); abaxial surface pale green or with purple veins (yellowish brown when dry); principal veins 9–10 pairs, slightly raised on the abaxial surface; base cuneate to attenuate; margins entire; apex acute to acuminate; petioles 0.4–1.2 cm long, green or purple, glabrous, with tiny papillae like those of the stems and leaves. Inflorescences axillary scorpioid cymes, (7–) 10–25 mm long, with 4–13 flowers generally inserted in the distal 1/3 of the axis,1–4 flowers open at a time; peduncle 6–17 mm long, dark purple, shiny, glabrous or glabrescent, with papillate trichomes like those of stems and leaves; pedicels 10–14 (–16) mm long at anthesis, ca. 0.8 mm in diameter at the base widening to ca. 2 mm in diameter at the apex, dark purple, glabrous or with some dispersed simple uniseriate trichomes like those of the stems and leaves, articulated at the base, deflexed at maturity so the flowers face downwards; pedicel scars slightly raised, closely spaced. Buds tapering-ellipsoid, enclosed within the linear calyx lobes. Flowers 5-merous, cosexual. Calyx with the tube obconical, ca. 2 mm long, 3–3.4 mm in diameter, dark purple, shiny, glabrous or sparsely white-pubescent with 6-7-celled simple uniseriate trichomes up to 0.4 mm long and some tiny papillae, the lobes (2–) 3.5–4.5 mm long and 0.5 mm wide, linear to narrowly triangular, dark purple with white or green margins, glabrescent with whitish 6-7-celled simple uniseriate hairs abaxially, brown-glandular papillae on the proximal half and extending towards the distal portion of the calyx tube adaxially. Corolla 17–20 mm in diameter at anthesis, deeply stellate, divided almost to the base, the lobes 8–11.5 mm long, ca. 2 mm wide, lanceolate, spreading at anthesis, membranous, white with dark purple spots, the margins puberulent with 1-3-celled simple uniseriate hairs, less than 0.2 mm long, both surfaces glabrous, the apex elongate-acuminate. Stamens equal; filament tube minute; free portion of the filaments ca. 1.5 mm long, glabrous, white; anthers 3–4 mm long, 1.5–2 mm wide, oblong to oblong-ellipsoid, yellow, poricidal at the tips, the pores introrse, lengthening to slits with age. Ovary conical ca. 5 mm long and 1 mm in diameter, glabrous; style 6–6.5 mm long, ca. 0.5 mm in diameter, exserted 2.5–3.5 mm beyond the anthers, white, straight, densely pubescent in the basal half with 1-3-celled simple uniseriate hairs up to 0.2 mm long; stigma ca. 0.5 mm long, capitate and slightly bilobed, white, the surface minutely papillose. Fruit an ovoid-conical berry, 1.3–2.1 (–2.7) cm long, 0.9–1.3 (–1.7) cm in diameter, yellowish green, the pericarp shiny, smooth or slightly rugose; fruiting pedicels 1.7–1.8 cm long, deflexed to pendent, the calyx persistent, the lobes 3–4 mm long, linear to narrowly triangular. Seeds 18–27 per berry, ovoid-reniform, ca. 3 mm long, 2.5 mm wide, brownish green, the testal cells deeply sinuate, with anticlinal walls ca. 10 µm in thickness; stone cells absent. Chromosome number: not known.</p></tp:treatment-sec><tp:treatment-sec sec-type="distribution" id="SECID0EXHAE"><title>Distribution</title><p><bold>(Fig. <xref ref-type="fig" rid="F4">4</xref>).</bold><italic><tp:taxon-name><tp:taxon-name-part taxon-name-part-type="genus" reg="Solanum">Solanum</tp:taxon-name-part> <tp:taxon-name-part taxon-name-part-type="species" reg="stellaticalycinum">stellaticalycinum</tp:taxon-name-part></tp:taxon-name></italic> is endemic to the Department of Pasco (Prov. Oxapampa) in Peru. All specimens have been collected in the Yanachaga-Chemillén National Park and surrounding areas (Fig. <xref ref-type="fig" rid="F4">4</xref>), in the sectors of Abra Yanachaga, San Alberto and Chacos.</p></tp:treatment-sec><tp:treatment-sec sec-type="ecology" id="SECID0ETIAE"><title>Ecology and habitat.</title><p><italic><tp:taxon-name><tp:taxon-name-part taxon-name-part-type="genus" reg="Solanum">Solanum</tp:taxon-name-part> <tp:taxon-name-part taxon-name-part-type="species" reg="stellaticalycinum">stellaticalycinum</tp:taxon-name-part></tp:taxon-name></italic> grows as a single stemmed herb (Figs <xref ref-type="fig" rid="F1">1A</xref>, <xref ref-type="fig" rid="F2">2A</xref>) in the understory of primary montane forests, often close to the somewhat open borders of rural paths, between 2,399 and 3,000 m elevation. Plants have been collected in flower between August and November (Fig. <xref ref-type="fig" rid="F1">1A</xref>), and fruiting specimens in April and October. It is likely that these plants bloom irregularly all year round, as do many other solanums from similar habitats.</p><fig id="F1" position="float" orientation="portrait"><object-id xmlns:xlink="http://www.w3.org/1999/xlink" content-type="doi" xlink:type="simple">10.3897/phytokeys.266.166870.figure1</object-id><object-id xmlns:xlink="http://www.w3.org/1999/xlink" content-type="arpha" xlink:type="simple">8786308E-813B-5784-ACB9-2B2E3A0E6AEE</object-id><label>Figure 1.</label><caption><p><italic><tp:taxon-name><tp:taxon-name-part taxon-name-part-type="genus" reg="Solanum">Solanum</tp:taxon-name-part> <tp:taxon-name-part taxon-name-part-type="species" reg="stellaticalycinum">stellaticalycinum</tp:taxon-name-part></tp:taxon-name></italic> M.A.Cueva, Treviño &amp; D.Sotomayor. A, B. Habit; C. Inflorescence; D. Flower at full anthesis; E. Floral buds; F. Fruit (<italic>M. Cueva et al. 645</italic>). Photos by M.A. Cueva.</p></caption><graphic xmlns:xlink="http://www.w3.org/1999/xlink" xlink:href="phytokeys-266-117_article-166870__-g001.jpg" position="float" orientation="portrait" xlink:type="simple" id="oo_1461688.jpg"><uri content-type="original_file" xlink:type="simple">https://binary.pensoft.net/fig/1461688</uri></graphic></fig><fig id="F2" position="float" orientation="portrait"><object-id xmlns:xlink="http://www.w3.org/1999/xlink" content-type="doi" xlink:type="simple">10.3897/phytokeys.266.166870.figure2</object-id><object-id xmlns:xlink="http://www.w3.org/1999/xlink" content-type="arpha" xlink:type="simple">E21E5BBA-2D13-55D8-AB24-EB0343C91844</object-id><label>Figure 2.</label><caption><p><italic><tp:taxon-name><tp:taxon-name-part taxon-name-part-type="genus" reg="Solanum">Solanum</tp:taxon-name-part> <tp:taxon-name-part taxon-name-part-type="species" reg="stellaticalycinum">stellaticalycinum</tp:taxon-name-part></tp:taxon-name></italic>. A. Habit; B. Inflorescence; C. Flower; D. Floral dissection; E. Anther detail; F. Gynoecium detail. G, H. Fruit longitudinally dissected to reveal seeds (based on <italic>M. Cueva et al. 645</italic>). Illustration by Maria I. Villalba.</p></caption><graphic xmlns:xlink="http://www.w3.org/1999/xlink" xlink:href="phytokeys-266-117_article-166870__-g002.jpg" position="float" orientation="portrait" xlink:type="simple" id="oo_1461689.jpg"><uri content-type="original_file" xlink:type="simple">https://binary.pensoft.net/fig/1461689</uri></graphic></fig><fig id="F3" position="float" orientation="portrait"><object-id xmlns:xlink="http://www.w3.org/1999/xlink" content-type="doi" xlink:type="simple">10.3897/phytokeys.266.166870.figure3</object-id><object-id xmlns:xlink="http://www.w3.org/1999/xlink" content-type="arpha" xlink:type="simple">ECA5440A-9A8B-566B-AE1D-78505F78C051</object-id><label>Figure 3.</label><caption><p>Images of the seed coat using SEM from <italic><tp:taxon-name><tp:taxon-name-part taxon-name-part-type="genus" reg="Solanum">Solanum</tp:taxon-name-part> <tp:taxon-name-part taxon-name-part-type="species" reg="stellaticalycinum">stellaticalycinum</tp:taxon-name-part></tp:taxon-name></italic>. A. Whole seed; B. Testal cell shape detail. Scale bar in image.</p></caption><graphic xmlns:xlink="http://www.w3.org/1999/xlink" xlink:href="phytokeys-266-117_article-166870__-g003.jpg" position="float" orientation="portrait" xlink:type="simple" id="oo_1461690.jpg"><uri content-type="original_file" xlink:type="simple">https://binary.pensoft.net/fig/1461690</uri></graphic></fig><fig id="F4" position="float" orientation="portrait"><object-id xmlns:xlink="http://www.w3.org/1999/xlink" content-type="doi" xlink:type="simple">10.3897/phytokeys.266.166870.figure4</object-id><object-id xmlns:xlink="http://www.w3.org/1999/xlink" content-type="arpha" xlink:type="simple">0ABF99DD-EABB-5A4A-9F21-1DF4036D322A</object-id><label>Figure 4.</label><caption><p>Distribution of <italic><tp:taxon-name><tp:taxon-name-part taxon-name-part-type="genus" reg="Solanum">Solanum</tp:taxon-name-part> <tp:taxon-name-part taxon-name-part-type="species" reg="stellaticalycinum">stellaticalycinum</tp:taxon-name-part></tp:taxon-name></italic>. Abbreviations: Yanachaga‐Chemillén National Park (PNYCH), Buffer Zone (ZA), Reserva Comunal Yanesha (RCY), Bosque de Protección San Matías San Carlos (BPSMSC).</p></caption><graphic xmlns:xlink="http://www.w3.org/1999/xlink" xlink:href="phytokeys-266-117_article-166870__-g004.jpg" position="float" orientation="portrait" xlink:type="simple" id="oo_1461691.jpg"><uri content-type="original_file" xlink:type="simple">https://binary.pensoft.net/fig/1461691</uri></graphic></fig></tp:treatment-sec><tp:treatment-sec sec-type="etymology" id="SECID0EUMAE"><title>Etymology.</title><p>The species epithet refers to the shape of the calyx, which is like a star (see Figs <xref ref-type="fig" rid="F1">1</xref>, <xref ref-type="fig" rid="F2">2</xref>). This character is not present in any other species of the <tp:taxon-name><tp:taxon-name-part taxon-name-part-type="genus" reg="Solanum"/><tp:taxon-name-part taxon-name-part-type="section" reg="Pteroidea">Pteroidea</tp:taxon-name-part></tp:taxon-name> clade.</p></tp:treatment-sec><tp:treatment-sec sec-type="Preliminary conservation status" id="SECID0EINAE"><title>Preliminary conservation status</title><p><bold>(<xref ref-type="bibr" rid="B8">IUCN 2022</xref>).</bold><italic><tp:taxon-name><tp:taxon-name-part taxon-name-part-type="genus" reg="Solanum">Solanum</tp:taxon-name-part> <tp:taxon-name-part taxon-name-part-type="species" reg="stellaticalycinum">stellaticalycinum</tp:taxon-name-part></tp:taxon-name></italic> is here assigned a preliminary threat status of Endangered (EN), using the criteria B1ab (i, iii). It is only known from three localities, and the known range (EOO) is approximately 111.9 km<sup>2</sup>. It is likely that this species is distributed along the entire extension of the Yanachaga range, which occurs within the Yanachaga-Chemillén National Park, an area protected by the Peruvian government. It possible however, that in the future, the area of occupancy of this species will shrink in response to habitat modification resulting from human activities in buffer zone areas of the park.</p></tp:treatment-sec><tp:treatment-sec sec-type="material" id="SECID0ECOAE"><title>Additional specimens examined</title><p><bold>(<italic>paratypes</italic>). Peru</bold> • Pasco: Prov. Oxapampa: Dist. Oxapampa, Yanachaga-Chemillén National Park, San Alberto sector, surroundings of Refugio el Cedro, 2483 m, <named-content xmlns:xlink="http://www.w3.org/1999/xlink" content-type="dwc:verbatimCoordinates" xlink:type="simple"><named-content content-type="geo-json" specific-use="{&#34;type&#34;:&#34;Point&#34;,&#34;coordinates&#34;:[-75.358194,-10.545361]}" id="NCID0EQOAE" xlink:type="simple">10°32'43.3"S, 75°21'29.5"W</named-content></named-content>, 26–27 Apr 2009, <italic>M. Cueva</italic> &amp; <italic>R. Rivera 614</italic> (USM); New highway between Oxapampa-Bosque Shollet-Villa Rica, 2399 m, 25 Oct 2013, <italic>M. Cueva</italic> &amp; <italic>S. Smith 1700</italic> (HUSA); • Dist. Huancabamba, Abra Yanachaga, Yanachaga-Chemillén National Park, 2900–3000 m, <named-content xmlns:xlink="http://www.w3.org/1999/xlink" content-type="dwc:verbatimCoordinates" xlink:type="simple"><named-content content-type="geo-json" specific-use="{&#34;type&#34;:&#34;Point&#34;,&#34;coordinates&#34;:[-75.461944,-10.379444]}" id="NCID0EAPAE" xlink:type="simple">10°22'46"S, 75°27'43"W</named-content></named-content>, 23 Nov 2004, <italic>A. Monteagudo</italic>, <italic>A. Peña</italic>, <italic>J. Perea</italic>, <italic>R. Francis</italic>, <italic>J. L. Mateo &amp; E. Becerra 7840</italic> (BM [BM015735503], HOXA [acc. # 00012525], USM, HUT, AMAZ, MOL, MO [MO-2265895, acc. # 6217980]); • Dist. Huancabamba, Abra Yanachaga, Yanachaga-Chemillén National Park, 2930 m, <named-content xmlns:xlink="http://www.w3.org/1999/xlink" content-type="dwc:verbatimCoordinates" xlink:type="simple"><named-content content-type="geo-json" specific-use="{&#34;type&#34;:&#34;Point&#34;,&#34;coordinates&#34;:[-75.461917,-10.379528]}" id="NCID0ESPAE" xlink:type="simple">10°22'46.3"S, 75°27'42.9"W</named-content></named-content>, 03 Aug 2005, <italic>E. Ortiz</italic> &amp; <italic>R. Francis735</italic> (HOXA [acc.# 00018108], USM, MO [MO-1662368, acc. # 4824338]).</p></tp:treatment-sec><tp:treatment-sec sec-type="discussion" id="SECID0E2PAE"><title>Discussion.</title><p><italic><tp:taxon-name><tp:taxon-name-part taxon-name-part-type="genus" reg="Solanum">Solanum</tp:taxon-name-part> <tp:taxon-name-part taxon-name-part-type="species" reg="stellaticalycinum">stellaticalycinum</tp:taxon-name-part></tp:taxon-name></italic> is not easily confused with any other species of <tp:taxon-name><tp:taxon-name-part taxon-name-part-type="genus" reg="Solanum"/><tp:taxon-name-part taxon-name-part-type="section" reg="Pteroidea">Pteroidea</tp:taxon-name-part></tp:taxon-name>. The flowers with linear calyx lobes alternating with the lanceolate corolla lobes (Fig. <xref ref-type="fig" rid="F1">1D</xref>) are unique in the clade, and unusual in <italic><tp:taxon-name><tp:taxon-name-part taxon-name-part-type="genus" reg="Solanum">Solanum</tp:taxon-name-part></tp:taxon-name></italic> overall. It shares membranous corollas, conical ovoid fruits with smooth or rugose surfaces, and ovoid reniform seeds with irregularly shaped testal cells with sinuate anticlinal walls (Fig. <xref ref-type="fig" rid="F3">3</xref>) with other members of the <italic><tp:taxon-name><tp:taxon-name-part taxon-name-part-type="genus" reg="Solanum">S.</tp:taxon-name-part> <tp:taxon-name-part taxon-name-part-type="species" reg="mite">mite</tp:taxon-name-part></tp:taxon-name></italic> species group (sensu <xref ref-type="bibr" rid="B10">Knapp and Helgason 1997</xref>), where only <italic><tp:taxon-name><tp:taxon-name-part taxon-name-part-type="genus" reg="Solanum">S.</tp:taxon-name-part> <tp:taxon-name-part taxon-name-part-type="species" reg="anceps">anceps</tp:taxon-name-part></tp:taxon-name></italic> and <italic><tp:taxon-name><tp:taxon-name-part taxon-name-part-type="genus" reg="Solanum">S.</tp:taxon-name-part> <tp:taxon-name-part taxon-name-part-type="species" reg="angustialatum">angustialatum</tp:taxon-name-part></tp:taxon-name></italic> have simple leaves. The other six known taxa in the <italic><tp:taxon-name><tp:taxon-name-part taxon-name-part-type="genus" reg="Solanum">S.</tp:taxon-name-part> <tp:taxon-name-part taxon-name-part-type="species" reg="mite">mite</tp:taxon-name-part></tp:taxon-name></italic> group (<italic><tp:taxon-name><tp:taxon-name-part taxon-name-part-type="genus" reg="Solanum">S.</tp:taxon-name-part> <tp:taxon-name-part taxon-name-part-type="species" reg="conicum">conicum</tp:taxon-name-part></tp:taxon-name></italic>, <italic><tp:taxon-name><tp:taxon-name-part taxon-name-part-type="genus" reg="Solanum">S.</tp:taxon-name-part> <tp:taxon-name-part taxon-name-part-type="species" reg="chamaepolybotryon">chamaepolybotryon</tp:taxon-name-part></tp:taxon-name></italic>, <italic><tp:taxon-name><tp:taxon-name-part taxon-name-part-type="genus" reg="Solanum">S.</tp:taxon-name-part> <tp:taxon-name-part taxon-name-part-type="species" reg="mite">mite</tp:taxon-name-part></tp:taxon-name></italic>, <italic><tp:taxon-name><tp:taxon-name-part taxon-name-part-type="genus" reg="Solanum">S.</tp:taxon-name-part> <tp:taxon-name-part taxon-name-part-type="species" reg="savanillense">savanillense</tp:taxon-name-part></tp:taxon-name></italic>, <italic><tp:taxon-name><tp:taxon-name-part taxon-name-part-type="genus" reg="Solanum">S.</tp:taxon-name-part> <tp:taxon-name-part taxon-name-part-type="species" reg="trizygum">trizygum</tp:taxon-name-part></tp:taxon-name></italic> and <italic><tp:taxon-name><tp:taxon-name-part taxon-name-part-type="genus" reg="Solanum">S.</tp:taxon-name-part> <tp:taxon-name-part taxon-name-part-type="species" reg="uleanum">uleanum</tp:taxon-name-part></tp:taxon-name></italic>) have compound imparipinnatifid leaves with three or more leaflets (<xref ref-type="bibr" rid="B10">Knapp and Helgason 1997</xref>). <italic><tp:taxon-name><tp:taxon-name-part taxon-name-part-type="genus" reg="Solanum">Solanum</tp:taxon-name-part> <tp:taxon-name-part taxon-name-part-type="species" reg="anceps">anceps</tp:taxon-name-part></tp:taxon-name></italic> and <italic><tp:taxon-name><tp:taxon-name-part taxon-name-part-type="genus" reg="Solanum">S.</tp:taxon-name-part> <tp:taxon-name-part taxon-name-part-type="species" reg="angustialatum">angustialatum</tp:taxon-name-part></tp:taxon-name></italic> are morphologically similar and both differ from <italic><tp:taxon-name><tp:taxon-name-part taxon-name-part-type="genus" reg="Solanum">S.</tp:taxon-name-part> <tp:taxon-name-part taxon-name-part-type="species" reg="stellaticalycinum">stellaticalycinum</tp:taxon-name-part></tp:taxon-name></italic> in their whitish green pedicels 4–7 mm long (versus purple pedicels 10–14 mm long, Figs <xref ref-type="fig" rid="F1">1E</xref>, <xref ref-type="fig" rid="F2">2B, C</xref>), very small flowers with delate calyx lobes up to 1 mm long (versus linear calyx lobes 3.5–4.5 mm long, Figs <xref ref-type="fig" rid="F1">1C, F</xref>, <xref ref-type="fig" rid="F2">2</xref>), corollas at anthesis 3–10 mm in diameter with very reflexed membranous triangular lobes 3–5 mm long (versus corolla at anthesis 17–20 mm in diameter, with extended, membranous, narrowly lanceolate lobes 8–11.5 mm long, Figs <xref ref-type="fig" rid="F1">1C–F</xref>, <xref ref-type="fig" rid="F2">2B, C ,G</xref> and anthers ca. 2 mm long (versus 3–4 mm long in <italic><tp:taxon-name><tp:taxon-name-part taxon-name-part-type="genus" reg="Solanum">S.</tp:taxon-name-part> <tp:taxon-name-part taxon-name-part-type="species" reg="stellaticalycinum">stellaticalycinum</tp:taxon-name-part></tp:taxon-name></italic>, Fig. <xref ref-type="fig" rid="F2">2E</xref>).</p><p><italic><tp:taxon-name><tp:taxon-name-part taxon-name-part-type="genus" reg="Solanum">Solanum</tp:taxon-name-part> <tp:taxon-name-part taxon-name-part-type="species" reg="stellaticalycinum">stellaticalycinum</tp:taxon-name-part></tp:taxon-name></italic> is also somewhat similar to the sympatric <italic><tp:taxon-name><tp:taxon-name-part taxon-name-part-type="genus" reg="Solanum">S.</tp:taxon-name-part> <tp:taxon-name-part taxon-name-part-type="species" reg="incurvum">incurvum</tp:taxon-name-part></tp:taxon-name></italic> from the <italic><tp:taxon-name><tp:taxon-name-part taxon-name-part-type="genus" reg="Solanum">S.</tp:taxon-name-part> <tp:taxon-name-part taxon-name-part-type="species" reg="ternatum">ternatum</tp:taxon-name-part></tp:taxon-name></italic> group (sensu <xref ref-type="bibr" rid="B10">Knapp and Helgason 1997</xref>). <italic><tp:taxon-name><tp:taxon-name-part taxon-name-part-type="genus" reg="Solanum">Solanum</tp:taxon-name-part> <tp:taxon-name-part taxon-name-part-type="species" reg="incurvum">incurvum</tp:taxon-name-part></tp:taxon-name></italic> differs from <italic><tp:taxon-name><tp:taxon-name-part taxon-name-part-type="genus" reg="Solanum">S.</tp:taxon-name-part> <tp:taxon-name-part taxon-name-part-type="species" reg="stellaticalycinum">stellaticalycinum</tp:taxon-name-part></tp:taxon-name></italic> in its calyx with deltate lobes ca. 1 mm long (versus linear lobes 3–4 mm long), a larger fleshy corolla generally 23–25 mm in diameter with triangular lobes (versus membranous corollas 10–14 mm in diameter), and in its globose smooth fruits with flattened reniform seeds (versus conical fruits with ovoid reniform seeds in <italic><tp:taxon-name><tp:taxon-name-part taxon-name-part-type="genus" reg="Solanum">S.</tp:taxon-name-part> <tp:taxon-name-part taxon-name-part-type="species" reg="stellaticalycinum">stellaticalycinum</tp:taxon-name-part></tp:taxon-name></italic>). Some of the examined individuals of <italic><tp:taxon-name><tp:taxon-name-part taxon-name-part-type="genus" reg="Solanum">S.</tp:taxon-name-part> <tp:taxon-name-part taxon-name-part-type="species" reg="anceps">anceps</tp:taxon-name-part></tp:taxon-name></italic> and <italic><tp:taxon-name><tp:taxon-name-part taxon-name-part-type="genus" reg="Solanum">S.</tp:taxon-name-part> <tp:taxon-name-part taxon-name-part-type="species" reg="incurvum">incurvum</tp:taxon-name-part></tp:taxon-name></italic> exhibit variation regarding fruit texture and corolla consistency. Some specimens of <italic><tp:taxon-name><tp:taxon-name-part taxon-name-part-type="genus" reg="Solanum">S.</tp:taxon-name-part> <tp:taxon-name-part taxon-name-part-type="species" reg="anceps">anceps</tp:taxon-name-part></tp:taxon-name></italic> develop smooth ovoid fruits with only slight whitish rugosities, similar to those seen in some specimens of <italic><tp:taxon-name><tp:taxon-name-part taxon-name-part-type="genus" reg="Solanum">S.</tp:taxon-name-part> <tp:taxon-name-part taxon-name-part-type="species" reg="stellaticalycinum">stellaticalycinum</tp:taxon-name-part></tp:taxon-name></italic>, but the pedicels are still short and erect rather than pendent, and corolla diameter does not exceed 10 mm in diameter. In some individuals of <italic><tp:taxon-name><tp:taxon-name-part taxon-name-part-type="genus" reg="Solanum">S.</tp:taxon-name-part> <tp:taxon-name-part taxon-name-part-type="species" reg="incurvum">incurvum</tp:taxon-name-part></tp:taxon-name></italic>, the corollas can develop a membranous consistency, and fruits can be ovoid (and somewhat flattened) in the first stages of their development, but the deltate or triangular shape of both calyx and corolla lobes, as well as the flattened reniform seeds are distinctive. Morphological differences amongst the simple-leaved species of <tp:taxon-name><tp:taxon-name-part taxon-name-part-type="genus" reg="Solanum"/><tp:taxon-name-part taxon-name-part-type="section" reg="Pteroidea">Pteroidea</tp:taxon-name-part></tp:taxon-name> are summarized in Table <xref ref-type="table" rid="T1">1</xref>.</p><table-wrap id="T1" position="float" orientation="portrait"><label>Table 1.</label><caption><p>Morphological differences between the simple-leaved members of <tp:taxon-name><tp:taxon-name-part taxon-name-part-type="genus" reg="Solanum"/><tp:taxon-name-part taxon-name-part-type="section" reg="Pteroidea">Pteroidea</tp:taxon-name-part></tp:taxon-name>: <italic><tp:taxon-name><tp:taxon-name-part taxon-name-part-type="genus" reg="Solanum">Solanum</tp:taxon-name-part> <tp:taxon-name-part taxon-name-part-type="species" reg="stellaticalycinum">stellaticalycinum</tp:taxon-name-part></tp:taxon-name></italic>, <italic><tp:taxon-name><tp:taxon-name-part taxon-name-part-type="genus" reg="Solanum">S.</tp:taxon-name-part> <tp:taxon-name-part taxon-name-part-type="species" reg="anceps">anceps</tp:taxon-name-part></tp:taxon-name></italic>, <italic><tp:taxon-name><tp:taxon-name-part taxon-name-part-type="genus" reg="Solanum">S.</tp:taxon-name-part> <tp:taxon-name-part taxon-name-part-type="species" reg="angustialatum">angustialatum</tp:taxon-name-part></tp:taxon-name></italic>, and <italic><tp:taxon-name><tp:taxon-name-part taxon-name-part-type="genus" reg="Solanum">S.</tp:taxon-name-part> <tp:taxon-name-part taxon-name-part-type="species" reg="incurvum">incurvum</tp:taxon-name-part></tp:taxon-name></italic>.</p></caption><table id="TID0EFMAG" rules="all"><tbody><tr><th rowspan="1" colspan="1">Attributes</th><th rowspan="1" colspan="1">
                    <tp:taxon-name><tp:taxon-name-part taxon-name-part-type="genus" reg="Solanum">S.</tp:taxon-name-part> <tp:taxon-name-part taxon-name-part-type="species" reg="stellaticalycinum">stellaticalycinum</tp:taxon-name-part></tp:taxon-name>
                  </th><th rowspan="1" colspan="1">
                    <tp:taxon-name><tp:taxon-name-part taxon-name-part-type="genus" reg="Solanum">S.</tp:taxon-name-part> <tp:taxon-name-part taxon-name-part-type="species" reg="anceps">anceps</tp:taxon-name-part></tp:taxon-name>
                  </th><th rowspan="1" colspan="1">
                    <tp:taxon-name><tp:taxon-name-part taxon-name-part-type="genus" reg="Solanum">S.</tp:taxon-name-part> <tp:taxon-name-part taxon-name-part-type="species" reg="angustialatum">angustialatum</tp:taxon-name-part></tp:taxon-name>
                  </th><th rowspan="1" colspan="1">
                    <tp:taxon-name><tp:taxon-name-part taxon-name-part-type="genus" reg="Solanum">S.</tp:taxon-name-part> <tp:taxon-name-part taxon-name-part-type="species" reg="incurvum">incurvum</tp:taxon-name-part></tp:taxon-name>
                  </th></tr><tr><td rowspan="1" colspan="1">Habit</td><td rowspan="1" colspan="1">Single‐stemmed shrub or herb</td><td rowspan="1" colspan="1">Single‐stemmed shrub or herb</td><td rowspan="1" colspan="1">Single‐stemmed shrub or herb</td><td rowspan="1" colspan="1">Climbing or single‐stemmed shrub or herb</td></tr><tr><td rowspan="1" colspan="1">Stem form</td><td rowspan="1" colspan="1">Terete</td><td rowspan="1" colspan="1">Terete</td><td rowspan="1" colspan="1">Angular or winged</td><td rowspan="1" colspan="1">Terete</td></tr><tr><td rowspan="1" colspan="1">Mature leaf width</td><td rowspan="1" colspan="1">1.6–4.3 cm</td><td rowspan="1" colspan="1">5–18.5 cm</td><td rowspan="1" colspan="1">4–15 cm</td><td rowspan="1" colspan="1">3.9–10.5 cm</td></tr><tr><td rowspan="1" colspan="1">Petiole form</td><td rowspan="1" colspan="1">Cylindrical canaliculate</td><td rowspan="1" colspan="1">Cylindrical canaliculate</td><td rowspan="1" colspan="1">Winged</td><td rowspan="1" colspan="1">Cylindrical canaliculate</td></tr><tr><td rowspan="1" colspan="1">Petiole length</td><td rowspan="1" colspan="1">0.4–1.2 cm</td><td rowspan="1" colspan="1">1–5 cm</td><td rowspan="1" colspan="1">0–3 cm</td><td rowspan="1" colspan="1">4–12.5 cm</td></tr><tr><td rowspan="1" colspan="1">Bud shape</td><td rowspan="1" colspan="1">Conical</td><td rowspan="1" colspan="1">Ovoide or globose</td><td rowspan="1" colspan="1">Globose</td><td rowspan="1" colspan="1">Ovoid, ellipsoid</td></tr><tr><td rowspan="1" colspan="1">Corolla in bud</td><td rowspan="1" colspan="1">Enclosed in calyx lobes</td><td rowspan="1" colspan="1">Exserted from calyx lobes</td><td rowspan="1" colspan="1">Exserted from calyx lobes</td><td rowspan="1" colspan="1">Exserted from calyx lobes</td></tr><tr><td rowspan="1" colspan="1">Corolla diameter</td><td rowspan="1" colspan="1">17–20 mm</td><td rowspan="1" colspan="1">5–7 mm</td><td rowspan="1" colspan="1">4–5 mm</td><td rowspan="1" colspan="1">12–25 mm</td></tr><tr><td rowspan="1" colspan="1">Corolla texture</td><td rowspan="1" colspan="1">Membranous</td><td rowspan="1" colspan="1">Membranous</td><td rowspan="1" colspan="1">Membranous</td><td rowspan="1" colspan="1">Fleshy</td></tr><tr><td rowspan="1" colspan="1">Corolla lobes at anthesis</td><td rowspan="1" colspan="1">Spreading</td><td rowspan="1" colspan="1">Strongly reflexed</td><td rowspan="1" colspan="1">Strongly reflexed</td><td rowspan="1" colspan="1">Spreading</td></tr><tr><td rowspan="1" colspan="1">Calyx lobe shape</td><td rowspan="1" colspan="1">Linear to narrowly triangular</td><td rowspan="1" colspan="1">Deltate, tips acute</td><td rowspan="1" colspan="1">Deltate, tips rounded</td><td rowspan="1" colspan="1">Deltate, tips acute to obtuse</td></tr><tr><td rowspan="1" colspan="1">Calyx lobe length</td><td rowspan="1" colspan="1">3.5–4.5 mm</td><td rowspan="1" colspan="1">0.5–1 mm</td><td rowspan="1" colspan="1">0.5 mm</td><td rowspan="1" colspan="1">1–2 mm</td></tr><tr><td rowspan="1" colspan="1">Fruit position</td><td rowspan="1" colspan="1">Deflexed to pendent</td><td rowspan="1" colspan="1">Erect</td><td rowspan="1" colspan="1">Erect</td><td rowspan="1" colspan="1">Pendent</td></tr><tr><td rowspan="1" colspan="1">Fruit shape</td><td rowspan="1" colspan="1">Ovoid-conical</td><td rowspan="1" colspan="1">Conical</td><td rowspan="1" colspan="1">Conical</td><td rowspan="1" colspan="1">Globose</td></tr><tr><td rowspan="1" colspan="1">Fruit surface</td><td rowspan="1" colspan="1">Smooth or slightly rugose</td><td rowspan="1" colspan="1">Rugose</td><td rowspan="1" colspan="1">Rugose</td><td rowspan="1" colspan="1">Smooth</td></tr><tr><td rowspan="1" colspan="1">Seed shape</td><td rowspan="1" colspan="1">Ovoid‐reniform</td><td rowspan="1" colspan="1">Ovoid‐reniform</td><td rowspan="1" colspan="1">Ovoid‐reniform</td><td rowspan="1" colspan="1">Flattened‐reniform</td></tr><tr><td rowspan="1" colspan="1">Seed number per berry</td><td rowspan="1" colspan="1">18–27</td><td rowspan="1" colspan="1">ca. 40</td><td rowspan="1" colspan="1">ca. 20</td><td rowspan="1" colspan="1">ca. 80–100</td></tr><tr><td rowspan="1" colspan="1">Testal cell walls</td><td rowspan="1" colspan="1">Sinuate</td><td rowspan="1" colspan="1">Sinuate</td><td rowspan="1" colspan="1">Sinuate</td><td rowspan="1" colspan="1">Straight (rectangular)</td></tr></tbody></table></table-wrap></tp:treatment-sec><ref-list><ref id="B8"><mixed-citation xmlns:xlink="http://www.w3.org/1999/xlink" xlink:type="simple">IUCN (<year>2022</year>) Guidelines for Using the IUCN Red List Categories and Criteria. Version 13. Prepared by the Standards and Petitions Subcommittee of the IUCN Species Survival Commission. <ext-link xlink:href="http://www.iucnredlist.org/documents/RedListGuidelines.pdf" ext-link-type="uri" xlink:type="simple">http://www.iucnredlist.org/documents/RedListGuidelines.pdf</ext-link></mixed-citation></ref><ref id="B10"><mixed-citation xmlns:xlink="http://www.w3.org/1999/xlink" xlink:type="simple"><person-group><name name-style="western"><surname>Knapp</surname><given-names>S</given-names></name><name name-style="western"><surname>Helgason</surname><given-names>T</given-names></name></person-group> (<year>1997</year>) <article-title>A revision of <tp:taxon-name><tp:taxon-name-part taxon-name-part-type="genus">Solanum</tp:taxon-name-part> <tp:taxon-name-part taxon-name-part-type="infraspecific-rank">section</tp:taxon-name-part> <tp:taxon-name-part taxon-name-part-type="section">Pteroidea</tp:taxon-name-part></tp:taxon-name>: <tp:taxon-name><tp:taxon-name-part taxon-name-part-type="family">Solanaceae</tp:taxon-name-part></tp:taxon-name>.</article-title><source>Bulletin of the Natural History Museum Botany Series</source><volume>27</volume>: <fpage>31</fpage>–<lpage>73</lpage>.</mixed-citation></ref></ref-list></tp:taxon-treatment>
